# Supplementary material for: Distribution of Gold Nanoparticles in the Anterior Chamber of the Eye after Intracameral Injection for Glaucoma Therapy
Source: Pharmaceutics. 2021 Jun 17;13(6):901. doi: 10.3390/pharmaceutics13060901 (PMC8235414; doi:10.3390/pharmaceutics13060901)
Supplement: Supplementary file 1 [file pharmaceutics-13-00901-s001.zip]

Archive with 1 entries (1 files):
- pharmaceutics-1249338-supplementary.pdf
